# Supplementary material for: Agreement Between Standing Eight-Point Multifrequency Bioelectrical Impedance Analysis and Dual-Energy X-Ray Absorptiometry for Body Composition Assessment in Apparently Healthy Greek Adults
Source: Healthcare (Basel). 2026 Jun 22;14(12):1807. doi: 10.3390/healthcare14121807 (PMC13299440; doi:10.3390/healthcare14121807)
Supplement: Supplementary file 1 [file healthcare-14-01807-s001.zip]

Archive with 1 entries (1 files):
- healthcare-4263164-Supplementary.pdf
